# Supplementary material for: Measurement of 18O18O and 17O18O in atmospheric O2 using the 253 Ultra mass spectrometer and applications to stratospheric and tropospheric air samples
Source: Rapid Commun Mass Spectrom. 2019 May 8;33(11):981–94. doi: 10.1002/rcm.8434 (PMC6594091; doi:10.1002/rcm.8434)
Supplement: Supplementary file 2 — Data S1. Supporting information [file RCM-33-981-s002.xlsx]

## Sheet: Sheet1
Acquisations	ULTRA Bellow		Mass 32 (cps)	Mass 33 (cps)	Mass 34 (cps)	Mass 35 (cps)	Mass 36 (cps)	M32_sam (cps)	M33_sam (cps)	M34_sam (cps)	M35_sam (cps)	M36_sam (cps)	M32_wg (cps)	M33_wg (cps)	M34_wg (cps)	M35_wg (cps)	M36_wg (cps)	33R_wg	34R_wg	35R_wg	36R_wg	17R_wg	18R_wg	33R_sam	34R_sam	35R_sam	36R_sam	17R_sam	18R_sam	d33	d34	d35	d36	d17O	d18O	M32_S-M32_wg	d33_pc	d34_pc	d35_pc	d36_pc	d17O_pc	d18O_pc
1	Variable Volume C	Acquire Measure 1	1.09665e+10	8.64935e+06	4.66751e+07	20445.2	49321.1																																							Average
1	Variable Volume D	Acquire Measure 2	1.09828e+10	8.68535e+06	4.69748e+07	20628.1	49891.1	1.09828e+10	8.68535e+06	4.69748e+07	20628.1	49891.1	1.09418e+10	8.63037e+06	4.65725e+07	20416.8	49211.8	0.000788752	0.00425638	1.86595e-06	4.4976e-06	0.000394376	0.00212788	0.000790812	0.00427712	1.87822e-06	4.54265e-06	0.000395406	0.00213825	2.6112	4.87224	6.57371	10.0165	2.6112	4.87219	4.10153e+07	2.6318	4.93322	6.57371	10.0165	2.6318	4.93317				d33	d34	d35	d36
1	Variable Volume C	Acquire Measure 3	1.09172e+10	8.6114e+06	4.64698e+07	20388.5	49102.6																																						values	2.66146	5.05638	7.78049	10.1637
1	Variable Volume D	Acquire Measure 4	1.0899e+10	8.62114e+06	46632652	20487.6	49565.3	1.0899e+10	8.62114e+06	46632652	20487.6	49565.3	1.08887e+10	8.58967e+06	4.63531e+07	20321.9	48973.4	0.000788864	0.00425701	1.86634e-06	4.49766e-06	0.000394432	0.00212819	0.000791	0.0042786	1.87976e-06	4.54767e-06	0.0003955	0.00213899	2.7074	5.07108	7.19289	11.1205	2.7074	5.07103	1.0388e+07	2.71262	5.08653	7.19289	11.1205	2.71262	5.08648			SD	0.0686212	0.09002	0.925595	0.683647
1	Variable Volume C	Acquire Measure 5	1.08602e+10	8.56795e+06	4.62364e+07	20255.3	48844.3																																						No of times measured	60	60	60	60
1	Variable Volume D	Acquire Measure 6	1.08429e+10	8.5771e+06	4.63993e+07	20394.2	49229.4	1.08429e+10	8.5771e+06	4.63993e+07	20394.2	49229.4	1.08349e+10	8.54826e+06	4.61305e+07	20204.9	48755.4	0.000788959	0.0042576	1.86481e-06	4.49987e-06	0.00039448	0.00212849	0.000791032	0.00427922	1.88088e-06	4.54023e-06	0.000395516	0.0021393	2.62643	5.07755	8.61731	8.969	2.62643	5.07752	8.07498e+06	2.63048	5.08955	8.61731	8.969	2.63048	5.08953				0.00885896	0.0116215	0.119494	0.0882584
1	Variable Volume C	Acquire Measure 7	1.08095e+10	8.52857e+06	4.60245e+07	20154.5	48666.6																																						expected	0.00763424	0.00328578	0.156937	0.101017
1	Variable Volume D	Acquire Measure 8	1.07874e+10	8533553	4.61669e+07	20268.6	49030.9	1.07874e+10	8533553	4.61669e+07	20268.6	49030.9	1.07865e+10	8.51023e+06	4.59287e+07	20121.2	48560.6	0.00078897	0.00425797	1.8654e-06	4.50198e-06	0.000394485	0.00212867	0.000791065	0.0042797	1.87891e-06	4.54519e-06	0.000395533	0.00213954	2.65599	5.10206	7.24309	9.59854	2.65599	5.10203	910522	2.65645	5.10342	7.24309	9.59854	2.65645	5.10339			factor worse	1.16042	3.53691	0.761413	0.873701
1	Variable Volume C	Acquire Measure 9	10763483455	8.49189e+06	4.58328e+07	20087.8	48454.7																																							Final results with pressure correction
1	Variable Volume D	Acquire Measure 10	1.07335e+10	8.49104e+06	4.59392e+07	20186.4	48771.4	1.07335e+10	8.49104e+06	4.59392e+07	20186.4	48771.4	1.07371e+10	8.4715e+06	4.57218e+07	20034	48350.2	0.000788994	0.0042583	1.86587e-06	4.5031e-06	0.000394497	0.00212884	0.000791075	0.00427997	1.88068e-06	4.54383e-06	0.000395538	0.00213967	2.63841	5.08828	7.94136	9.04506	2.63841	5.08825	-3.56105e+06	2.63662	5.08299	7.94136	9.04506	2.63662	5.08296				d33	d34	d35	d36
1	Variable Volume C	Acquire Measure 11	1.07107e+10	8451119	4.56108e+07	19980.2	48245.8																																						Values	2.67939	5.10945	7.78049	10.1637
1	Variable Volume D	Acquire Measure 12	1.06768e+10	8.44709e+06	4.57013e+07	20118.9	48580.1	1.06768e+10	8.44709e+06	4.57013e+07	20118.9	48580.1	1.06847e+10	8.43077e+06	4.55016e+07	19942	48144.5	0.000789054	0.00425859	1.86641e-06	4.50595e-06	0.000394527	0.00212899	0.000791161	0.00428042	1.88435e-06	4.55005e-06	0.000395581	0.0021399	2.67063	5.12529	9.61288	9.78751	2.67063	5.12526	-7.82735e+06	2.6667	5.11366	9.61288	9.78751	2.6667	5.11362			SD	0.0644039	0.0605143	0.925595	0.683647
1	Variable Volume C	Acquire Measure 13	10658599389	8.41042e+06	4.53924e+07	19903.7	48043.2																																						No of times measured	60	60	60	60
2	Variable Volume C	Acquire Measure 1	10982075306	8.66251e+06	4.67534e+07	20469.9	49410.6																																						SE	0.00831451	0.00781236	0.119494	0.0882584
2	Variable Volume D	Acquire Measure 2	1.10257e+10	8.72053e+06	4.71743e+07	20713.7	50121.6	1.10257e+10	8.72053e+06	4.71743e+07	20713.7	50121.6	1.09566e+10	8.64318e+06	4.66478e+07	20430.8	49309.6	0.000788857	0.00425751	1.8647e-06	4.50046e-06	0.000394429	0.00212844	0.000790929	0.00427859	1.87868e-06	4.5459e-06	0.000395465	0.00213898	2.62682	4.95039	7.49582	10.0965	2.62682	4.95034	6.90937e+07	2.66152	5.05311	7.49582	10.0965	2.66152	5.05307			expected	0.00763424	0.00328578	0.156937	0.101017
2	Variable Volume C	Acquire Measure 3	1.09311e+10	8.62385e+06	4.65421e+07	20391.6	49208.7																																						factor worse	1.08911	2.37762	0.761413	0.873701
2	Variable Volume D	Acquire Measure 4	1.0971e+10	8.67789e+06	4.69457e+07	20654.2	49869.9	1.0971e+10	8.67789e+06	4.69457e+07	20654.2	49869.9	1.09057e+10	8.60408e+06	4.64364e+07	20364.4	49107.8	0.000788951	0.00425799	1.86732e-06	4.50294e-06	0.000394475	0.00212868	0.000790983	0.00427906	1.88262e-06	4.54561e-06	0.000395492	0.00213922	2.57619	4.94986	8.19232	9.47534	2.57619	4.94983	6.5291e+07	2.60899	5.04693	8.19232	9.47534	2.60899	5.0469
2	Variable Volume C	Acquire Measure 5	1.08803e+10	8.5843e+06	4.63307e+07	20337.3	49006.9
2	Variable Volume D	Acquire Measure 6	1.09151e+10	8.63397e+06	46713483	20539.8	49735.1	1.09151e+10	8.63397e+06	46713483	20539.8	49735.1	1.0855e+10	8.56449e+06	4.62249e+07	20281.3	48889.9	0.000788987	0.00425838	1.86838e-06	4.5039e-06	0.000394494	0.00212888	0.000791013	0.00427972	1.88178e-06	4.55655e-06	0.000395507	0.00213955	2.56749	5.01128	7.17253	11.6911	2.56749	5.01126	6.00396e+07	2.59765	5.10054	7.17253	11.6911	2.59765	5.10053			Calculations for individual acquisition
2	Variable Volume C	Acquire Measure 7	1.08297e+10	8.54467e+06	4.6119e+07	20225.4	48773																																							d33	sd	d34	sd
2	Variable Volume D	Acquire Measure 8	1.08602e+10	8590750	4.64829e+07	20405.8	49420.5	1.08602e+10	8590750	4.64829e+07	20405.8	49420.5	1.08065e+10	8.5261e+06	46020827	20159.7	48689.3	0.000788978	0.00425862	1.86551e-06	4.50555e-06	0.000394489	0.002129	0.000791031	0.00428012	1.87895e-06	4.55061e-06	0.000395516	0.00213975	2.6027	5.04894	7.20722	10.001	2.6027	5.04892	5.36761e+07	2.62965	5.12874	7.20722	10.001	2.62965	5.12872			1	2.65578	0.0314066	5.06823	0.0671357
2	Variable Volume C	Acquire Measure 9	1.07833e+10	8.50753e+06	4.59226e+07	20093.9	48605.6																																						2	2.62629	0.0292964	5.06483	0.081456
2	Variable Volume D	Acquire Measure 10	1.08092e+10	8.55091e+06	4.62688e+07	20352.4	49201.5	1.08092e+10	8.55091e+06	4.62688e+07	20352.4	49201.5	1.07607e+10	8.49017e+06	45828564	20074	48504.9	0.000788995	0.00425887	1.86549e-06	4.50759e-06	0.000394498	0.00212912	0.00079108	0.00428052	1.88289e-06	4.55184e-06	0.00039554	0.00213995	2.64273	5.08344	9.32746	9.81696	2.64273	5.08341	4.84154e+07	2.66704	5.15542	9.32746	9.81696	2.66704	5.1554			3	2.68963	0.0683726	5.11451	0.0343013
2	Variable Volume C	Acquire Measure 11	1.07382e+10	8.47281e+06	4.57345e+07	20054.1	48404.3																																						4	2.74523	0.0809297	5.12746	0.00800473
2	Variable Volume D	Acquire Measure 12	1.07995e+10	8.54277e+06	4.62152e+07	20335.6	49127.5	1.07995e+10	8.54277e+06	4.62152e+07	20335.6	49127.5	1.07229e+10	8.46052e+06	4.56684e+07	20017.2	48339.5	0.000789016	0.00425897	1.86678e-06	4.50808e-06	0.000394508	0.00212917	0.000791032	0.00427937	1.88301e-06	4.54904e-06	0.000395516	0.00213937	2.55438	4.79029	8.69272	9.08748	2.55438	4.79024	7.6657e+07	2.59288	4.90425	8.69272	9.08748	2.59288	4.90421			5	2.77492	0.0506936	5.12738	0.00876656
2	Variable Volume C	Acquire Measure 13	1.07076e+10	8.44823e+06	4.56022e+07	19980.4	48274.7																																						6	2.66436	0.0228634	5.1358	0.0345618
3	Variable Volume C	Acquire Measure 1	1.09851e+10	8.66522e+06	4.67709e+07	20482.1	49437																																						7	2.72337	0.0595813	5.13498	0.0369279
3	Variable Volume D	Acquire Measure 2	1.10369e+10	8.72975e+06	47227079	20733.3	50147.9	1.10369e+10	8.72975e+06	47227079	20733.3	50147.9	1.09599e+10	8.64633e+06	4.6665e+07	20437.7	49341.8	0.000788907	0.0042578	1.86477e-06	4.50204e-06	0.000394454	0.00212859	0.000790961	0.00427902	1.87854e-06	4.54366e-06	0.00039548	0.0021392	2.60253	4.98232	7.38637	9.2434	2.60253	4.98229	7.70224e+07	2.64121	5.09683	7.38637	9.2434	2.64121	5.09681			8	2.70222	0.0691584	5.08488	0.0824753
3	Variable Volume C	Acquire Measure 3	1.09347e+10	8.62744e+06	4.65591e+07	20393.2	49246.7																																						9	2.65476	0.042517	5.11898	0.0814909
3	Variable Volume D	Acquire Measure 4	1.0978e+10	8683979	4.69785e+07	20630.1	49933	1.0978e+10	8683979	4.69785e+07	20630.1	49933	1.09083e+10	8.60634e+06	4.64499e+07	20357.6	49144	0.000788975	0.00425823	1.86626e-06	4.50521e-06	0.000394488	0.00212881	0.000791034	0.00427933	1.87922e-06	4.54846e-06	0.000395517	0.00213935	2.60993	4.95523	6.94723	9.59947	2.60993	4.95519	6.97475e+07	2.64496	5.05892	6.94723	9.59947	2.64496	5.05889			10	2.66134	0.0444034	5.13272	0.0330796
3	Variable Volume C	Acquire Measure 5	1.08819e+10	8.58525e+06	4.63407e+07	20322	49041.3																																						Average	2.68979		5.11098
3	Variable Volume D	Acquire Measure 6	10922549561	8.64155e+06	4.67485e+07	20544.6	49724.7	10922549561	8.64155e+06	4.67485e+07	20544.6	49724.7	1.08566e+10	8.56583e+06	4.62342e+07	20263.7	48927	0.000789001	0.00425865	1.86649e-06	4.50668e-06	0.0003945	0.00212901	0.000791166	0.00427999	1.88093e-06	4.55248e-06	0.000395583	0.00213968	2.74498	5.01258	7.73896	10.1634	2.74498	5.01251	6.59941e+07	2.77812	5.1107	7.73896	10.1634	2.77812	5.11063
3	Variable Volume C	Acquire Measure 7	1.08312e+10	8.54641e+06	4.61278e+07	20205.3	48812.7
3	Variable Volume D	Acquire Measure 8	1.08682e+10	8.59746e+06	4.65199e+07	20431.3	49472.7	1.08682e+10	8.59746e+06	4.65199e+07	20431.3	49472.7	1.08078e+10	8.52764e+06	4.60303e+07	20167	48711.9	0.000789027	0.00425899	1.86597e-06	4.50711e-06	0.000394513	0.00212919	0.000791065	0.00428037	1.87991e-06	4.55206e-06	0.000395533	0.00213987	2.58351	5.01918	7.47448	9.97227	2.58351	5.01915	6.04081e+07	2.61385	5.10899	7.47448	9.97227	2.61385	5.10897
3	Variable Volume C	Acquire Measure 9	1.07843e+10	8.50887e+06	4.59329e+07	20128.7	48611.2
3	Variable Volume D	Acquire Measure 10	1.08136e+10	8.55449e+06	4.62905e+07	20338.8	49193.9	1.08136e+10	8.55449e+06	4.62905e+07	20338.8	49193.9	1.07603e+10	8.48991e+06	45830364	20069.2	48493.6	0.000789002	0.0042592	1.86511e-06	4.50671e-06	0.000394501	0.00212929	0.000791089	0.00428078	1.88086e-06	4.54928e-06	0.000395544	0.00214008	2.64431	5.06665	8.44289	9.44445	2.64431	5.06661	5.32511e+07	2.67105	5.14582	8.44289	9.44445	2.67105	5.14579
3	Variable Volume C	Acquire Measure 11	1.07363e+10	8.47095e+06	4.57278e+07	20009.7	48376.1
3	Variable Volume D	Acquire Measure 12	1.076e+10	8.51344e+06	4.60657e+07	20227.2	48973.1	1.076e+10	8.51344e+06	4.60657e+07	20227.2	48973.1	10712836626	8.45275e+06	4.56313e+07	19990	48265.1	0.00078903	0.0042595	1.86599e-06	4.50535e-06	0.000394515	0.00212944	0.000791212	0.0042812	1.87985e-06	4.55141e-06	0.000395606	0.00214029	2.76489	5.0957	7.43126	10.2231	2.76489	5.09564	4.71575e+07	2.78857	5.16581	7.43126	10.2231	2.78857	5.16575
3	Variable Volume C	Acquire Measure 13	1.06894e+10	8.43455e+06	45534739	19970.3	48154
4	Variable Volume C	Acquire Measure 1	1.09706e+10	8.65576e+06	4.67135e+07	20459.1	49392.2
4	Variable Volume D	Acquire Measure 2	11032266399	8.72661e+06	4.72141e+07	20758.1	50140.7	11032266399	8.72661e+06	4.72141e+07	20758.1	50140.7	1.09437e+10	8.63453e+06	4.66023e+07	20431.8	49259.6	0.000788994	0.00425836	1.86698e-06	4.50117e-06	0.000394497	0.00212887	0.000791008	0.00427963	1.88158e-06	4.54491e-06	0.000395504	0.0021395	2.5523	4.99622	7.81845	9.71727	2.5523	4.9962	8.85454e+07	2.59677	5.12786	7.81845	9.71727	2.59677	5.12785
4	Variable Volume C	Acquire Measure 3	1.09169e+10	8.61331e+06	4.6491e+07	20404.4	49127
4	Variable Volume D	Acquire Measure 4	1.09745e+10	8.68255e+06	4.69715e+07	20646	49947.8	1.09745e+10	8.68255e+06	4.69715e+07	20646	49947.8	1.08916e+10	8.59325e+06	4.6385e+07	20359.1	49041.9	0.000788978	0.00425878	1.86924e-06	4.50271e-06	0.000394489	0.00212908	0.000791157	0.00428006	1.88127e-06	4.55126e-06	0.000395578	0.00213971	2.76198	4.99635	6.43506	10.782	2.76198	4.99627	8.28631e+07	2.8036	5.11955	6.43506	10.782	2.8036	5.11947
4	Variable Volume C	Acquire Measure 5	1.08664e+10	8.5732e+06	4.6279e+07	20313.8	48956.8
4	Variable Volume D	Acquire Measure 6	1.09178e+10	8.63735e+06	46732352	20541.3	49656.9	1.09178e+10	8.63735e+06	46732352	20541.3	49656.9	1.08401e+10	8.55257e+06	4.61687e+07	20252.8	48841.1	0.000788977	0.00425908	1.86833e-06	4.5056e-06	0.000394489	0.00212923	0.000791128	0.00428039	1.88146e-06	4.54827e-06	0.000395564	0.00213988	2.72576	5.00549	7.02784	9.46958	2.72576	5.00542	7.7688e+07	2.76477	5.12099	7.02784	9.46958	2.76477	5.12093
4	Variable Volume C	Acquire Measure 7	1.08138e+10	8.53195e+06	4.60584e+07	20191.8	48725.3
4	Variable Volume D	Acquire Measure 8	1.08606e+10	8.59194e+06	4.64918e+07	20470.2	49419	1.08606e+10	8.59194e+06	4.64918e+07	20470.2	49419	1.07897e+10	8.51331e+06	4.59579e+07	20132	48617.8	0.000789021	0.00425941	1.86585e-06	4.50594e-06	0.00039451	0.0021294	0.000791111	0.00428077	1.88481e-06	4.5503e-06	0.000395555	0.00214007	2.64847	5.01477	10.1596	9.84467	2.64847	5.01473	7.08907e+07	2.68407	5.12017	10.1596	9.84467	2.68407	5.12013
4	Variable Volume C	Acquire Measure 9	1.07657e+10	8494681	4.58574e+07	20072.3	48510.3
4	Variable Volume D	Acquire Measure 10	1.08189e+10	8.56045e+06	4.63166e+07	20360.1	49303.2	1.08189e+10	8.56045e+06	4.63166e+07	20360.1	49303.2	10740399134	8.47461e+06	4.57506e+07	20045.6	48398.3	0.000789041	0.00425968	1.86637e-06	4.50619e-06	0.00039452	0.00212953	0.000791246	0.00428107	1.88189e-06	4.55712e-06	0.000395623	0.00214022	2.7946	5.02167	8.31518	11.301	2.7946	5.02158	7.85471e+07	2.83404	5.13845	8.31518	11.301	2.83404	5.13837
4	Variable Volume C	Acquire Measure 11	1.07151e+10	8.45454e+06	4.56439e+07	20018.9	48286.3
4	Variable Volume D	Acquire Measure 12	1.07506e+10	8.50637e+06	46028135	20258.1	48959.2	1.07506e+10	8.50637e+06	46028135	20258.1	48959.2	1.06913e+10	8.43622e+06	4.55445e+07	19964	48175.8	0.000789072	0.00425995	1.8673e-06	4.50607e-06	0.000394536	0.00212966	0.000791249	0.00428146	1.88438e-06	4.55411e-06	0.000395624	0.00214042	2.75838	5.04967	9.14197	10.6608	2.75838	5.0496	5.92452e+07	2.78813	5.13775	9.14197	10.6608	2.78813	5.13769
4	Variable Volume C	Acquire Measure 13	1.06675e+10	8.41791e+06	4.54451e+07	19909	48065.3
5	Variable Volume C	Acquire Measure 1	1.09554e+10	8.64299e+06	4.66524e+07	20426.8	49365.9
5	Variable Volume D	Acquire Measure 2	1.09048e+10	8.62767e+06	4.66816e+07	20530.5	49643	1.09048e+10	8.62767e+06	4.66816e+07	20530.5	49643	1.09234e+10	8.61815e+06	4.65206e+07	20379.6	49215.9	0.00078896	0.0042588	1.86568e-06	4.50554e-06	0.00039448	0.00212909	0.00079118	0.00428083	1.8827e-06	4.55239e-06	0.00039559	0.0021401	2.81294	5.17327	9.12362	10.3994	2.81294	5.17321	-1.86092e+07	2.8036	5.14561	9.12362	10.3994	2.8036	5.14554
5	Variable Volume C	Acquire Measure 3	1.08915e+10	8.59332e+06	4.63889e+07	20332.4	49065.9
5	Variable Volume D	Acquire Measure 4	1.08452e+10	8.57994e+06	4.64294e+07	20386.7	49402.1	1.08452e+10	8.57994e+06	4.64294e+07	20386.7	49402.1	10865608777	8.57323e+06	4.62794e+07	20282.3	48969.2	0.000789024	0.00425926	1.86665e-06	4.5068e-06	0.000394512	0.00212932	0.000791128	0.0042811	1.87979e-06	4.55521e-06	0.000395564	0.00214024	2.66593	5.12842	7.03912	10.74	2.66593	5.12839	-2.04116e+07	2.65568	5.09807	7.03912	10.74	2.65568	5.09804
5	Variable Volume C	Acquire Measure 5	1.08398e+10	8.55315e+06	4.617e+07	20232.2	48872.4
5	Variable Volume D	Acquire Measure 6	1.07876e+10	8.53494e+06	4.61871e+07	20309.4	49133	1.07876e+10	8.53494e+06	4.61871e+07	20309.4	49133	1.08132e+10	8.53247e+06	4.606e+07	20192.3	48769.2	0.000789078	0.0042596	1.86738e-06	4.51015e-06	0.000394539	0.00212949	0.000791177	0.00428148	1.88265e-06	4.55456e-06	0.000395589	0.00214043	2.65961	5.13685	8.18032	9.8461	2.65961	5.13683	-2.5565e+07	2.64677	5.09885	8.18032	9.8461	2.64677	5.09882
5	Variable Volume C	Acquire Measure 7	10786664582	8.5118e+06	45949947	20152.5	48666.1
5	Variable Volume D	Acquire Measure 8	1.07305e+10	8.49004e+06	4.59486e+07	20196.2	48888.5	1.07305e+10	8.49004e+06	4.59486e+07	20196.2	48888.5	1.07615e+10	8.49217e+06	4.58434e+07	20113.8	48534.9	0.000789124	0.00425994	1.86905e-06	4.51004e-06	0.000394562	0.00212966	0.000791203	0.00428204	1.88212e-06	4.55601e-06	0.000395602	0.00214071	2.63502	5.18853	6.99248	10.193	2.63502	5.18851	-3.09734e+07	2.61947	5.14248	6.99248	10.193	2.61947	5.14246
5	Variable Volume C	Acquire Measure 9	1.07364e+10	8.47254e+06	4.57368e+07	20075.2	48403.7
5	Variable Volume D	Acquire Measure 10	1.06743e+10	8445913	4.57075e+07	20099.4	48626.3	1.06743e+10	8445913	4.57075e+07	20099.4	48626.3	1.0711e+10	8.45253e+06	4.56306e+07	20016.9	48252.1	0.000789146	0.00426017	1.86882e-06	4.50491e-06	0.000394573	0.00212977	0.000791238	0.00428202	1.88297e-06	4.55546e-06	0.000395619	0.0021407	2.6521	5.12793	7.5731	11.2202	2.6521	5.12791	-3.6692e+07	2.63367	5.07338	7.5731	11.2202	2.63367	5.07335
5	Variable Volume C	Acquire Measure 11	1.06856e+10	8.43252e+06	4.55245e+07	19958.6	48100.4
5	Variable Volume D	Acquire Measure 12	1.06181e+10	8401589	4.54715e+07	19966.1	48413.8	1.06181e+10	8401589	4.54715e+07	19966.1	48413.8	1.06602e+10	8.41229e+06	4.54167e+07	19913.4	48029.2	0.000789132	0.0042604	1.86802e-06	4.50548e-06	0.000394566	0.00212989	0.000791253	0.00428246	1.88039e-06	4.55956e-06	0.000395627	0.00214092	2.68765	5.17657	6.62195	12.0044	2.68765	5.17654	-4.21006e+07	2.66651	5.11398	6.62195	12.0044	2.66651	5.11394
5	Variable Volume C	Acquire Measure 13	1.06347e+10	8.39206e+06	4.53088e+07	19868.2	47958
6	Variable Volume C	Acquire Measure 1	1.09432e+10	8.63321e+06	4.66063e+07	20440.8	49298.5
6	Variable Volume D	Acquire Measure 2	1.09858e+10	8.6904e+06	4.70248e+07	20678.7	50017.4	1.09858e+10	8.6904e+06	4.70248e+07	20678.7	50017.4	1.09136e+10	8.61068e+06	4.64844e+07	20384.8	49176.1	0.000788985	0.0042593	1.86783e-06	4.50594e-06	0.000394493	0.00212934	0.000791054	0.00428049	1.8823e-06	4.55289e-06	0.000395527	0.00213993	2.62268	4.97369	7.75013	10.4203	2.62268	4.97365	7.22336e+07	2.65895	5.08108	7.75013	10.4203	2.65895	5.08104
6	Variable Volume C	Acquire Measure 3	1.08841e+10	8.58814e+06	4.63625e+07	20328.7	49053.7
6	Variable Volume D	Acquire Measure 4	1.09221e+10	8.64141e+06	4.67587e+07	20556	49733	1.09221e+10	8.64141e+06	4.67587e+07	20556	49733	1.08565e+10	8.5666e+06	4.62465e+07	20274.2	48932.8	0.000789073	0.00425978	1.86746e-06	4.50722e-06	0.000394536	0.00212958	0.000791185	0.00428111	1.88205e-06	4.55342e-06	0.000395592	0.00214024	2.67643	5.00572	7.81508	10.2504	2.67643	5.00567	6.55699e+07	2.70936	5.10321	7.81508	10.2504	2.70936	5.10316
6	Variable Volume C	Acquire Measure 5	1.0829e+10	8.54507e+06	4.61305e+07	20219.6	48812
6	Variable Volume D	Acquire Measure 6	1.08597e+10	8.59228e+06	4.64979e+07	20455.5	49422.9	1.08597e+10	8.59228e+06	4.64979e+07	20455.5	49422.9	1.08013e+10	8.52361e+06	4.60139e+07	20168.8	48699.3	0.000789126	0.00426002	1.86725e-06	4.50864e-06	0.000394563	0.0021297	0.00079121	0.00428171	1.88362e-06	4.55105e-06	0.000395605	0.00214054	2.64092	5.08935	8.76607	9.40612	2.64092	5.08932	5.83445e+07	2.67022	5.17609	8.76607	9.40612	2.67022	5.17607
6	Variable Volume C	Acquire Measure 7	1.07736e+10	8.50216e+06	4.58974e+07	20118	48586.6
6	Variable Volume D	Acquire Measure 8	1.07992e+10	8.54433e+06	4.6242e+07	20319.5	49239	1.07992e+10	8.54433e+06	4.6242e+07	20319.5	49239	10746723628	8.4806e+06	4.57856e+07	20074.2	48443.4	0.000789133	0.00426043	1.86794e-06	4.50774e-06	0.000394567	0.0021299	0.000791201	0.00428199	1.88157e-06	4.5595e-06	0.0003956	0.00214068	2.61957	5.06041	7.29835	11.4841	2.61957	5.06038	5.24779e+07	2.64593	5.13843	7.29835	11.4841	2.64593	5.1384
6	Variable Volume C	Acquire Measure 9	1.07198e+10	8.45904e+06	4.56739e+07	20030.5	48300.2
6	Variable Volume D	Acquire Measure 10	1.07403e+10	8.49758e+06	4.59929e+07	20179.7	48946.1	1.07403e+10	8.49758e+06	4.59929e+07	20179.7	48946.1	1.06947e+10	8.43946e+06	4.55666e+07	19969.1	48234.3	0.000789124	0.00426066	1.86719e-06	4.51011e-06	0.000394562	0.00213002	0.000791188	0.00428228	1.87888e-06	4.55724e-06	0.000395594	0.00214083	2.61487	5.07453	6.25905	10.451	2.61487	5.0745	4.55656e+07	2.63775	5.14227	6.25905	10.451	2.63775	5.14225
6	Variable Volume C	Acquire Measure 11	1.06696e+10	8.41989e+06	4.54592e+07	19907.7	48168.5
6	Variable Volume D	Acquire Measure 12	1.06849e+10	8.45446e+06	4.57594e+07	20132.5	48709.2	1.06849e+10	8.45446e+06	4.57594e+07	20132.5	48709.2	10644506722	8.40028e+06	4.53544e+07	19879.8	48040.4	0.000789165	0.00426083	1.86762e-06	4.51317e-06	0.000394583	0.0021301	0.000791252	0.00428262	1.8842e-06	4.55869e-06	0.000395626	0.002141	2.64363	5.11364	8.87841	10.0855	2.64363	5.11361	4.04143e+07	2.66393	5.17372	8.87841	10.0855	2.66393	5.1737
6	Variable Volume C	Acquire Measure 13	1.06194e+10	8.38066e+06	4.52497e+07	19852	47912.4
7	Variable Volume C	Acquire Measure 1	1.09844e+10	8.66484e+06	4.67691e+07	20474.2	49458.5
7	Variable Volume D	Acquire Measure 2	11000644708	8.70173e+06	4.70855e+07	20702.7	50057.5	11000644708	8.70173e+06	4.70855e+07	20702.7	50057.5	1.09366e+10	8.6279e+06	4.65754e+07	20401.7	49274.9	0.000788899	0.00425866	1.86544e-06	4.50549e-06	0.00039445	0.00212902	0.00079102	0.00428025	1.88195e-06	4.55042e-06	0.00039551	0.00213981	2.68783	5.06843	8.85084	9.97046	2.68783	5.06839	6.40176e+07	2.71998	5.16361	8.85084	9.97046	2.71998	5.16357
7	Variable Volume C	Acquire Measure 3	1.08888e+10	8.59095e+06	4.63817e+07	20329.1	49091.3
7	Variable Volume D	Acquire Measure 4	1.09287e+10	8.64621e+06	4.67874e+07	20581.2	49767	1.09287e+10	8.64621e+06	4.67874e+07	20581.2	49767	10861347096	8.56953e+06	4.62657e+07	20292.2	48947	0.000788994	0.00425967	1.8683e-06	4.50653e-06	0.000394497	0.00212952	0.000791145	0.00428114	1.88322e-06	4.55378e-06	0.000395572	0.00214026	2.72641	5.04099	7.98609	10.484	2.72641	5.04093	6.73816e+07	2.76025	5.14117	7.98609	10.484	2.76025	5.14111
7	Variable Volume C	Acquire Measure 5	1.08339e+10	8.54812e+06	4.61498e+07	20255.4	48802.7
7	Variable Volume D	Acquire Measure 6	1.08985e+10	8.62147e+06	46652461	20511.5	49591.8	1.08985e+10	8.62147e+06	46652461	20511.5	49591.8	1.08233e+10	8.53986e+06	4.61024e+07	20230.4	48754.7	0.000789026	0.00425955	1.86915e-06	4.50461e-06	0.000394513	0.00212947	0.000791071	0.00428064	1.88205e-06	4.55034e-06	0.000395535	0.00214001	2.59129	4.95037	6.90014	10.1522	2.59129	4.95034	7.51878e+07	2.62905	5.06216	6.90014	10.1522	2.62905	5.06213
7	Variable Volume C	Acquire Measure 7	1.08127e+10	8.53161e+06	4.6055e+07	20205.4	48706.7
7	Variable Volume D	Acquire Measure 8	1.08346e+10	8.57221e+06	4.63854e+07	20391.6	49326.6	1.08346e+10	8.57221e+06	4.63854e+07	20391.6	49326.6	1.07829e+10	8.50799e+06	4.59299e+07	20135.7	48583.9	0.000789023	0.0042595	1.86736e-06	4.50563e-06	0.000394512	0.00212944	0.00079119	0.00428124	1.88208e-06	4.5527e-06	0.000395595	0.0021403	2.7456	5.10216	7.88361	10.447	2.7456	5.10211	5.16493e+07	2.77154	5.17895	7.88361	10.447	2.77154	5.1789
7	Variable Volume C	Acquire Measure 9	1.07532e+10	8.48437e+06	4.58049e+07	20065.9	48461.1
7	Variable Volume D	Acquire Measure 10	1.07697e+10	8.52153e+06	4.61107e+07	20249.8	49037.8	1.07697e+10	8.52153e+06	4.61107e+07	20249.8	49037.8	1.07246e+10	8.46233e+06	4.56857e+07	20011.6	48351.9	0.000789059	0.0042599	1.86595e-06	4.50851e-06	0.000394529	0.00212964	0.000791247	0.0042815	1.88025e-06	4.55329e-06	0.000395623	0.00214044	2.77272	5.07075	7.66283	9.93323	2.77272	5.07068	4.51562e+07	2.7954	5.13789	7.66283	9.93323	2.7954	5.13782
7	Variable Volume C	Acquire Measure 11	10696017519	8.4403e+06	4.55665e+07	19957.2	48242.7
7	Variable Volume D	Acquire Measure 12	1.07071e+10	8.47141e+06	4.58462e+07	20136.2	48728.9	1.07071e+10	8.47141e+06	4.58462e+07	20136.2	48728.9	1.06674e+10	8.41773e+06	4.54459e+07	19897.7	48112.6	0.000789109	0.00426026	1.86528e-06	4.51025e-06	0.000394554	0.00212982	0.000791195	0.00428185	1.88064e-06	4.55108e-06	0.000395598	0.00214061	2.64406	5.06706	8.23529	9.05398	2.64406	5.06703	3.97136e+07	2.66401	5.12611	8.23529	9.05398	2.66401	5.12608
7	Variable Volume C	Acquire Measure 13	1.06387e+10	8.39515e+06	4.53252e+07	19838.1	47982.4
8	Variable Volume C	Acquire Measure 1	1.09622e+10	8.64888e+06	4.66828e+07	20479.9	49350.9
8	Variable Volume D	Acquire Measure 2	1.08893e+10	8.61401e+06	4.66146e+07	20500.3	49522.3	1.08893e+10	8.61401e+06	4.66146e+07	20500.3	49522.3	1.09431e+10	8633920	4.66009e+07	20440	49275.8	0.000788986	0.00425849	1.86785e-06	4.50292e-06	0.000394493	0.00212894	0.000791056	0.00428078	1.88262e-06	4.54781e-06	0.000395528	0.00214008	2.62345	5.23417	7.90745	9.96851	2.62345	5.23416	-5.37964e+07	2.59643	5.15419	7.90745	9.96851	2.59643	5.15418
8	Variable Volume C	Acquire Measure 3	1.09239e+10	8.61896e+06	4.65191e+07	20400	49200.6
8	Variable Volume D	Acquire Measure 4	1.08262e+10	8.5649e+06	4.63508e+07	20386.6	49313.7	1.08262e+10	8.5649e+06	4.63508e+07	20386.6	49313.7	1.08911e+10	8.59258e+06	4.63829e+07	20343.2	49066.8	0.000788952	0.00425878	1.86787e-06	4.50521e-06	0.000394476	0.00212908	0.000791129	0.00428136	1.88308e-06	4.55504e-06	0.000395564	0.00214037	2.75948	5.30294	8.14635	11.0612	2.75948	5.30291	-6.49588e+07	2.72685	5.20636	8.14635	11.0612	2.72685	5.20633
8	Variable Volume C	Acquire Measure 5	1.08584e+10	8.5662e+06	46246765	20286.4	48933.1
8	Variable Volume D	Acquire Measure 6	1.07909e+10	8.53692e+06	4.6193e+07	20315.3	49098.1	1.07909e+10	8.53692e+06	4.6193e+07	20315.3	49098.1	1.08317e+10	8.54567e+06	4.61351e+07	20236.1	48824.2	0.000788947	0.00425925	1.86822e-06	4.50751e-06	0.000394473	0.00212932	0.000791123	0.00428074	1.88264e-06	4.54996e-06	0.000395562	0.00214006	2.75877	5.04429	7.71744	9.4175	2.75877	5.04422	-4.08579e+07	2.73825	4.98355	7.71744	9.4175	2.73825	4.98347
8	Variable Volume C	Acquire Measure 7	1.08051e+10	8.52513e+06	4.60235e+07	20185.7	48715.3
8	Variable Volume D	Acquire Measure 8	1.06977e+10	8.46505e+06	4.5809e+07	20157.8	48747	1.06977e+10	8.46505e+06	4.5809e+07	20157.8	48747	1.07594e+10	8.48965e+06	4.58364e+07	20091.6	48522.4	0.000789049	0.00426014	1.86736e-06	4.50979e-06	0.000394524	0.00212976	0.000791296	0.00428213	1.88431e-06	4.55677e-06	0.000395648	0.00214075	2.84777	5.16076	9.07585	10.4164	2.84777	5.16068	-6.16397e+07	2.81681	5.06912	9.07585	10.4164	2.81681	5.06903
8	Variable Volume C	Acquire Measure 9	1.07136e+10	8.45417e+06	4.56492e+07	19997.5	48329.6
8	Variable Volume D	Acquire Measure 10	1.06193e+10	8.40258e+06	4.54835e+07	19953	48391.5	1.06193e+10	8.40258e+06	4.54835e+07	19953	48391.5	1.06838e+10	8.43085e+06	4.55225e+07	19956.1	48167.8	0.000789127	0.0042609	1.86789e-06	4.5085e-06	0.000394563	0.00213014	0.000791253	0.00428308	1.87893e-06	4.55692e-06	0.000395626	0.00214123	2.69461	5.20717	5.91182	10.7394	2.69461	5.20714	-64439291	2.66224	5.11137	5.91182	10.7394	2.66224	5.11133
8	Variable Volume C	Acquire Measure 11	1.06539e+10	8.40754e+06	45395763	19914.7	48006.1
8	Variable Volume D	Acquire Measure 12	1.05704e+10	8.36445e+06	4.52695e+07	19894.5	48168.6	1.05704e+10	8.36445e+06	4.52695e+07	19894.5	48168.6	1.06265e+10	8.38619e+06	4.52802e+07	19857.1	47909.2	0.000789177	0.00426106	1.86864e-06	4.50846e-06	0.000394588	0.00213022	0.000791308	0.00428266	1.88209e-06	4.55693e-06	0.000395654	0.00214102	2.70087	5.0681	7.19941	10.7491	2.70087	5.06805	-5.60862e+07	2.6727	4.98471	7.19941	10.7491	2.6727	4.98466
8	Variable Volume C	Acquire Measure 13	1.05991e+10	8.36483e+06	4.51647e+07	19799.5	47812.3
9	Variable Volume C	Acquire Measure 1	1.09747e+10	8.65947e+06	46746452	20495.4	49480.1
9	Variable Volume D	Acquire Measure 2	1.10029e+10	8.70479e+06	4.71039e+07	20686.4	50089.3	1.10029e+10	8.70479e+06	4.71039e+07	20686.4	50089.3	10945633708	8.63676e+06	46624884	20451	49351.3	0.00078906	0.00425968	1.86842e-06	4.50877e-06	0.00039453	0.00212953	0.000791133	0.00428103	1.88008e-06	4.55236e-06	0.000395567	0.0021402	2.62729	5.01228	6.24246	9.6681	2.62729	5.01225	5.73036e+07	2.65607	5.09748	6.24246	9.6681	2.65607	5.09744
9	Variable Volume C	Acquire Measure 3	1.09165e+10	8.61406e+06	46503316	20406.6	49222.5
9	Variable Volume D	Acquire Measure 4	1.09352e+10	8.65156e+06	4.68209e+07	20595.1	49768.3	1.09352e+10	8.65156e+06	4.68209e+07	20595.1	49768.3	1.0885e+10	8.5896e+06	4.63711e+07	20335.5	49069.2	0.000789122	0.00426009	1.86822e-06	4.50796e-06	0.000394561	0.00212973	0.000791167	0.00428168	1.88338e-06	4.55121e-06	0.000395584	0.00214053	2.59183	5.06775	8.11579	9.59387	2.59183	5.06773	5.01816e+07	2.61703	5.14235	8.11579	9.59387	2.61703	5.14234
9	Variable Volume C	Acquire Measure 5	1.08535e+10	8.56513e+06	4.62388e+07	20264.5	48915.8
9	Variable Volume D	Acquire Measure 6	1.08635e+10	8.59543e+06	4.65188e+07	20443.9	49491.3	1.08635e+10	8.59543e+06	4.65188e+07	20443.9	49491.3	1.08233e+10	8.54129e+06	4.61133e+07	20234.4	48782.2	0.000789158	0.00426056	1.86952e-06	4.50715e-06	0.000394579	0.00212997	0.000791224	0.00428214	1.8819e-06	4.55576e-06	0.000395612	0.00214076	2.61825	5.06623	6.61934	10.7852	2.61825	5.0662	4.01518e+07	2.63841	5.12592	6.61934	10.7852	2.63841	5.1259
9	Variable Volume C	Acquire Measure 7	1.07931e+10	8.51746e+06	4.59878e+07	20204.3	48648.7
9	Variable Volume D	Acquire Measure 8	1.08351e+10	8.57241e+06	4.639e+07	20392.1	49348.7	1.08351e+10	8.57241e+06	4.639e+07	20392.1	49348.7	1.07723e+10	8500785	4.5898e+07	20139.3	48552.4	0.000789132	0.00426074	1.86954e-06	4.50715e-06	0.000394566	0.00213006	0.00079117	0.00428146	1.88204e-06	4.55452e-06	0.000395585	0.00214042	2.58352	4.86312	6.68418	10.5116	2.58352	4.86307	6.27696e+07	2.61504	4.95644	6.68418	10.5116	2.61504	4.9564
9	Variable Volume C	Acquire Measure 9	1.07515e+10	8.48411e+06	4.58083e+07	20074.4	48456.2
9	Variable Volume D	Acquire Measure 10	1.07409e+10	8.49924e+06	4.60017e+07	20215.2	48939.8	1.07409e+10	8.49924e+06	4.60017e+07	20215.2	48939.8	1.07182e+10	8.45821e+06	4.56681e+07	20014.8	48329.5	0.000789146	0.0042608	1.86737e-06	4.50911e-06	0.000394573	0.00213009	0.0007913	0.00428287	1.88209e-06	4.55642e-06	0.00039565	0.00214112	2.73023	5.17876	7.88111	10.4909	2.73023	5.17872	2.26669e+07	2.74162	5.21246	7.88111	10.4909	2.74162	5.21242
9	Variable Volume C	Acquire Measure 11	1.06848e+10	8.4323e+06	45527852	19955.2	48202.8
9	Variable Volume D	Acquire Measure 12	1.06732e+10	8.44575e+06	4.57146e+07	20130.9	48621.3	1.06732e+10	8.44575e+06	4.57146e+07	20130.9	48621.3	1.06549e+10	8.40899e+06	4.54024e+07	19894.8	48070.9	0.000789215	0.00426118	1.8672e-06	4.51163e-06	0.000394608	0.00213028	0.000791308	0.00428314	1.88612e-06	4.55547e-06	0.000395654	0.00214126	2.65119	5.15203	10.136	9.71759	2.65119	5.152	1.82895e+07	2.66038	5.17922	10.136	9.71759	2.66038	5.1792
9	Variable Volume C	Acquire Measure 13	1.06249e+10	8.38567e+06	4.52768e+07	19834.3	47938.9
10	Variable Volume C	Acquire Measure 1	1.09706e+10	8.65533e+06	4.67293e+07	20478.5	49461.8
10	Variable Volume D	Acquire Measure 2	1.10365e+10	8.73159e+06	4.72479e+07	20753.9	50258.5	1.10365e+10	8.73159e+06	4.72479e+07	20753.9	50258.5	1.09346e+10	8.62768e+06	4.65793e+07	20411.2	49306.4	0.000789023	0.00425979	1.86665e-06	4.5092e-06	0.000394511	0.00212959	0.000791152	0.00428104	1.88047e-06	4.55382e-06	0.000395576	0.00214021	2.69844	4.98766	7.40336	9.89666	2.69844	4.9876	1.0191e+08	2.74963	5.13917	7.40336	9.89666	2.74963	5.13911
10	Variable Volume C	Acquire Measure 3	1.08987e+10	8.60003e+06	4.64293e+07	20343.8	49151.1
10	Variable Volume D	Acquire Measure 4	1.09587e+10	8.67044e+06	4.69216e+07	20628.8	49931.9	1.09587e+10	8.67044e+06	4.69216e+07	20628.8	49931.9	1.08652e+10	8.57402e+06	4.62914e+07	20296.8	49001.9	0.000789125	0.0042605	1.86805e-06	4.50998e-06	0.000394562	0.00212994	0.00079119	0.00428166	1.88241e-06	4.55636e-06	0.000395595	0.00214052	2.61799	4.96597	7.68571	10.2839	2.61799	4.96593	9.34998e+07	2.66494	5.10497	7.68571	10.2839	2.66494	5.10494
10	Variable Volume C	Acquire Measure 5	1.08318e+10	8.54802e+06	4.61535e+07	20249.8	48852.8
10	Variable Volume D	Acquire Measure 6	1.08842e+10	8.61195e+06	4.66085e+07	20504	49614.6	1.08842e+10	8.61195e+06	4.66085e+07	20504	49614.6	1.08011e+10	8.52373e+06	4.60238e+07	20198.8	48733.7	0.000789156	0.00426104	1.87007e-06	4.51193e-06	0.000394578	0.00213021	0.000791233	0.00428221	1.88383e-06	4.5584e-06	0.000395617	0.00214079	2.63216	4.96845	7.35619	10.2995	2.63216	4.9684	8.31358e+07	2.67391	5.09205	7.35619	10.2995	2.67391	5.09201
10	Variable Volume C	Acquire Measure 7	1.07703e+10	8.49945e+06	4.58941e+07	20147.8	48614.6
10	Variable Volume D	Acquire Measure 8	1.08141e+10	8.55651e+06	4.63123e+07	20365.6	49346.1	1.08141e+10	8.55651e+06	4.63123e+07	20365.6	49346.1	1.07395e+10	8.47544e+06	4.57639e+07	20069.7	48453.2	0.000789186	0.00426128	1.86878e-06	4.51169e-06	0.000394593	0.00213033	0.000791236	0.00428258	1.88324e-06	4.56312e-06	0.000395618	0.00214098	2.59772	4.99909	7.74074	11.3998	2.59772	4.99906	7.46295e+07	2.6352	5.11004	7.74074	11.3998	2.6352	5.11002
10	Variable Volume C	Acquire Measure 9	1.07086e+10	8.45143e+06	4.56337e+07	19991.6	48291.8
10	Variable Volume D	Acquire Measure 10	1.0745e+10	8.50268e+06	4.60228e+07	20226.5	48935.2	1.0745e+10	8.50268e+06	4.60228e+07	20226.5	48935.2	1.06799e+10	8.42928e+06	4.55129e+07	19938.5	48189.8	0.000789265	0.00426154	1.86692e-06	4.51219e-06	0.000394633	0.00213046	0.000791315	0.00428319	1.88241e-06	4.55423e-06	0.000395657	0.00214128	2.59704	5.07854	8.29677	9.31774	2.59704	5.07852	6.50891e+07	2.62973	5.17531	8.29677	9.31774	2.62973	5.1753
10	Variable Volume C	Acquire Measure 11	10651202530	8.40713e+06	4.53922e+07	19885.5	48087.7
10	Variable Volume D	Acquire Measure 12	1.06783e+10	8.45024e+06	4.57408e+07	20088.1	48672.7	1.06783e+10	8.45024e+06	4.57408e+07	20088.1	48672.7	1.06214e+10	8.38352e+06	4.52666e+07	19836.2	47941.6	0.000789303	0.00426182	1.86756e-06	4.51367e-06	0.000394651	0.0021306	0.000791344	0.00428352	1.8812e-06	4.55808e-06	0.000395672	0.00214145	2.58605	5.0902	7.30404	9.8387	2.58605	5.09018	5.69137e+07	2.61463	5.17481	7.30404	9.8387	2.61463	5.1748
10	Variable Volume C	Acquire Measure 13	1.05916e+10	8.35991e+06	4.51411e+07	19786.8	47795.5
[truncated: 31 more columns]
